# Supplementary material for: Structure-Function Correlations of Commercial Fucoidan Extracts: Antioxidant, Antiviral, Antifungal, Antibacterial and Prebiotic Activities
Source: Molecules. 2026 May 11;31(10):1618. doi: 10.3390/molecules31101618 (PMC13209295; doi:10.3390/molecules31101618)
Supplement: Supplementary file 1 [file molecules-31-01618-s001.zip]

Archive with 1 entries (1 files):
- molecules-4259847-supplementary.pdf
